# Supplementary material for: Setting up a nurse-led model of care for management of hypertension and diabetes mellitus in a high HIV prevalence context in rural Zimbabwe: a descriptive study
Source: BMC Health Serv Res. 2020 Jun 1;20:486. doi: 10.1186/s12913-020-05351-x (PMC7268639; doi:10.1186/s12913-020-05351-x)
Supplement: Supplementary file 2 — Additional file 2. Indicators for DM and HTN. Indicators developed to monitor and evaluate program performance. View as. [file 12913_2020_5351_MOESM2_ESM.xls]

## Sheet: Service provision
Category of indicator	CRITERIA MEASSURED	Definition	Numerator	Denominator	Target	Level of use & reporting	Data source	Frequency	Who is responsible	Deadline	Assumptions
Service provision (SP)	QUALITY	# of laboratories whose performance in External Quality Assurance meets target Standard QA index among CDH, MPH & SP-MH.	# of laboratories (among all Lab at CDH, MPH & SP-MH) who meets QA index target.		3	HF, district, Province	EQA report	Quarterly	DPC	2 weeks after end of Quarter	That the EQA report is available & accessible
	EFFICIENCY	% of laboratory tests covered by msf (disaggregated by specific tests--Blood glucose/Hb1Ac/Creatinine)	# of lab tests covered (ordered) for the NCDs pilot	Total # of laboratories tests done for programmatic management of NCD patients	overall < 30% (HBA1c-100% 2018- 50% 2019)	HF, District, Province	NCD Patients Booklet, Laboratory and HF test registers	Quarterly	Data officer	2 weeks after end of Quarter	NCD Patient's Booklet is updated at every tests done; laboratory and HF test registers are available and accessible
	QUALITY of care	% of HF with at least 2 nurses having acceptable dashboard indicators for HTN/DM	# of HF with at least 2 nurses having acceptable dashboard indicators for HTN/DM/asthma management	11 MSF-supported health facilities	0.8	HF	Mentoring dashboard	Quarterly	Data officer	2 weeks after end of Quarter	That the acceptable dashboard has been designed and used and accessible to the data officer
	QUALITY of care	% of focal nurses at MPH with acceptable dashboard indicators for (DM-HTN) management.	# of focal nurses at MPH with acceptable dashboard indicators for (DM-HTN) management	All focal nurses at MPH DM clinic	1	MPH	Mentoring dashboard	Quarterly	Data officer	2 weeks after end of Quarter	That the acceptable dashboard has been designed and used and accessible to the data officer
	EFFICIENCY	% of HF offering differentiated service delivery models for HTN/DM. Including 3 months refill	# of MSF-supported HF in Chipinge offering differentiated service delivery models for HTN/DM/asthma	# of MSF-supported HF in chipinge	> 80%	HF, district, Province, MSF	Refill register, ZNNP+ expert patient registers/records	Quarterly	Data officer	2 weeks after end of Quarter	Refill Register is created and available; ZNNP+ expert patients record and report accurate data on DSDs
	EFFICIENCY	% of DM/HTN patient enrolled in DSDs (3 month refill, fast-track, clubs)	# of patients accessing differentiated service delivery models for HTN/DM in MSF supported sites in Chipinge	# of DM-HTN patients on care in MSF supported sites in chipinge	40%	HF, District, Province	Appointment register	Quarterly	Data officer	2 weeks after end of Quarter
	Sustainability	% of NCD medicines provided by MOHCC in MSF-supported health facilities (disaggregated by medicine name -- HCT/METFORMIN/GLIBENCLAMIDE/INSULIN & by Location)	# of tablets provided by MOHCC (for each item)	Total number of tablets dispensed (for each item)	10% by end of 2018	HF, district, Province	Dispensing registers & stock cards	Quarterly	Data officer	2 weeks after end of Quarter	Stock Cards Register contain the breakdown of the source of each medicine
	Efficiency	# of days per quarter with stock out of any of the NCD medicine for HF only	# of days per quarter with stock out of HCT or Metformin per HF		< 5 days	HF	stock cards	Quarterly	Data officer	2 weeks after end of Quarter	Stock Cards Register contain the breakdown of the source of each medicine
	EFFECTIVENESS AND SUSTAINABILITY	# of NCD SOP developed or participating in developing at local district level, Provincial or at National Level	# of NCD SOP developed and implemented with MoH approval/acceptance	None	3	District, Province, National	report	1/2 yearly OR yearly	Project Coordinator	Mid term
	IMPACT	# of external Reports, Abstracts or Manuscript developed/currently developing on NCD PROGRAM including presentations at Zim level	# of external Reports/Abstracts/Manuscript developed	None	3	District, Province, National	report	1/2 yearly OR yearly	Project Coordinator	Mid term
	IMPACT	Contributions to the access campaign NCD agenda & portfolio (testimonies, reports, campaigns, etc)	# testimonies or report or campaign (etc) contribution to the Access Campaign NCD Agenda & Portfolio		1	International	report	Yearly	Project Coordinator	Mid term

## Sheet: Case-finding
	1. Service provision		Proportion of health facilities offering integrated services for ART/TB/NCDs with MSF support	Number of health facilities offering integrated services for ART/TB/NCDs with MSF support	11 chosen health facilities	100% of 11 HF
			# of NCD patients enrolled per month in 11 sites	Total # of patients enrolled with HTN only + DM only + Asthma only + (DM-HTN) + (HTN-Asthma) + (DM-asthma) + (DM-HTN-Asthma) for the 11 sites together	……………………….				frequency	who is responsible	deadline	assumptions
			Cumulative # of NCD patients enrolled per site by end of the period	Total # of patients enrolled so far with HTN only + DM only + Asthma only + (DM-HTN) + (HTN-Asthma) + (DM-asthma) + (DM-HTN-Asthma) for each site					1/2 yearly OR yearly	PMR		That the EQA report is available & accessible
Category of indicator	Cohort	Criteria	Definition	Numerator	Denominator	Target	Level of use & reporting	Data source	Frequency	Who is responsible	Deadline	Assumptions
		Burden of disease	% of NCD patients with a known HIV positive status	Total # of known HIV positive NCD patients (cf) & also by specific-type of NCD(df)	Total # of NCD ases registered in MSF-supported sites (by specific type of NCD )	NA					7th of April; July; October; January
	HTN cohort	Efficiency	# of HTN patients enrolled per index month	All new and transfer-in patients with HTN enrolled in the index month		Q3 data being completed to see trend	HF, district, province, national, international	MSF data base	Quarterly	Data officer	7th of April; July; October; January
		Efficiency	% of newly diagnosed patients with HTN enrolled in the month (disaggregated by Stages of HTN)	All newly diagnosed patients with HTN enrolled in the month	All HTN enrolled in the month	?increasing numbers	HF, district, province	MSF data base	Quarterly	Data officer	7th of April; July; October; January
		Efficiency	Cumulative # of patients enrolled with HTN	All patients with HTN enrolled since start of program		Q3 data being completed to see trend	HF, district, province, national, international	MSF data base	Quarterly	Data officer	7th of April; July; October; January
	DM cohort	Efficiency	# of DM patients enrolled per month	All new and transfer-in patients with DM enrolled in the month		Q3 data being completed to see trend	HF, district, province	MSF data base	Quarterly	Data officer	7th of April; July; October; January
		Efficiency	% of new patients with DM enrolled per month	All new patients with DM enrolled in the month	All new and transfer-in patients with DM enrolled in the month	Q3 data being completed to see trend	HF, district, province	MSF data base	Quarterly	Data officer	7th of April; July; October; January
		Efficiency	# of comorbid DM+HTN patients enrolled per month.	# of patients having comorbid DM+HTN in the index month.		Q3 data being completed to see trend	HF, district	MSF data base	Quarterly	Data officer	7th of April; July; October; January
		Burden of disease	% of comorbid DM+HTN among all DM & HTN patients per months	# of patients having comorbid DM+HTN in the index month.	Total Nb of DM and HTN patients enrolled in the index month	Q3 data being completed to see trend	HF, district	MSF data base	Quarterly	Data officer	7th of April; July; October; January
		Efficiency	% of DM patients at MPH on pills only/insulin only/both pills & insulin (as at last consultation before reporting)	# of DM patients at MPH on pills only/insulin only/both pills & insulin	Total Nb of DM patients registered		HF, district, province	dispensing register			7th of April; July; October; January
		Efficiency	Cumulative # of patients enrolled with DM	All patients with DM enrolled since start of program		Q3 data being completed to see trend	HF, district, province, national, international	MSF data base	Quarterly	Data officer	7th of April; July; October; January

## Sheet: Case-holding
				% of female	Number of female patients with HTN only + DM only + Asthma only + (DM-HTN) + (HTN-Asthma) + (DM-asthma) + (DM-HTN-Asthma)	Total number of female and male patients with HTN only + DM only + Asthma only + (DM-HTN) + (HTN-Asthma) + (DM-asthma) + (DM-HTN-Asthma)
				% of NCD patients with HIV (prevalence of HIV among NCD patients)	Total number of HIV positive registered with one of the following NCDs: HTN only + DM only + Asthma only + (DM-HTN) + (HTN-Asthma) + (DM-asthma) + (DM-HTN-Asthma)	Total HTN only + DM only + Asthma only + (DM-HTN) + (HTN-Asthma) + (DM-asthma) + (DM-HTN-Asthma)							assumptions
Category of indicator	Category of indicator	Cohort	Criteria	Definition	Numerator	Denominator	Target	Level of use & reporting	Data source	Frequency	Who is responsible	Deadline	Assumptions
	OUTCOME	HTN	Effectiveness	% of HTN patients lost to follow up (LTFU) [Cumulative LFTU since start of program or yearly rate]	# of registered HTN patients at least 6 months in the program at date of analysis who did not return to care more than 3 months after their next appointment date	Total # of registered HTN patients at least 6 months in the program at date of analysis.	< 30%	HF	MSF data base	Quarterly	Data officer	2 weeks after end of Quarter
	OUTCOME	DM	Effectiveness	% of DM patients lost to follow up (LTFU) per site	# of registered DM patients at least 6 months in the program at date of analysis who did not return to care more than 3 months after their next appointment date	Total # of registered DM patients at least 6 months in the program at date of analysis	<20%	HF	MSF data base	Quarterly	Data officer	2 weeks after end of Quarter
	Case holding	DM	Efficiency	% of DM patients with Creatinine clearance <60 (definition of CKD) <45 (threshold for metformin) <30 (threshold for glibenclamide and referral to doctor)	# of DM patients with Creatinine clearance (ml/min/1.73 m2)- (measurement within the last year): <60 (definition of CKD) <45 (threshold for metformin) <30 (threshold for glibenclamide and referral to doctor)	Total # of registered DM patients at least 6 months in the program at date of analysis	NA	HF, District, Province, research	MSF data base	Quarterly	Data officer	7th of April; July; October; January
	Case holding	HTN	Efficiency	% of HTN patients with Creatinine clearance <60 (definition of CKD) <45 <30	# of HTN only patients with Creatinine clearance (ml/min/1.73 m2):(measurement within the last year) <60 (definition of CKD) <45 <30	Total # of registered HTN patients at least 6 months in the program at date of analysis	NA	HF, District, Province, research	MSF data base	Quarterly	Data officer	7th of April; July; October; January

## Sheet: Treatment outcome
			% of female	Number of female patients with HTN only + DM only + Asthma only + (DM-HTN) + (HTN-Asthma) + (DM-asthma) + (DM-HTN-Asthma)	Total number of female and male patients with HTN only + DM only + Asthma only + (DM-HTN) + (HTN-Asthma) + (DM-asthma) + (DM-HTN-Asthma)
			% of NCD patients with HIV (prevalence of HIV among NCD patients)	Total number of HIV positive registered with one of the following NCDs: HTN only + DM only + Asthma only + (DM-HTN) + (HTN-Asthma) + (DM-asthma) + (DM-HTN-Asthma)	Total HTN only + DM only + Asthma only + (DM-HTN) + (HTN-Asthma) + (DM-asthma) + (DM-HTN-Asthma)
Category of indicator	Cohort	Criteria	Definition	Numerator	Denominator	Target	Level of use & reporting	Data source	Frequency	Who is responsible	Deadline	Assumptions
Treatment outcome (TO)	HTN cohort	Effectiveness, QoC	1. % of HTN patients < 65 years, active on treatment, who have attained the target BP of <140/90 mmHg, by 12/24/36/48 months of treatment	# of HTN patients active on treatment who have attained the target BP of <140/90 mmHg, by 12/24/36/48 months of treatment months of treatment (based on last measurement, +/- 1 month)	All HTN patients active on treatment after 12/24/36/48 months of treatment	not known	HF, district, province, national, international	MSF NCD data base	Quarterly/Annually	Data officer	7th of April; July; October; January; 7th of January	Database updated
	DM cohort	Effectiveness, QoC	3. % of only DM patients < 65 years, active on treatment who have attained the target of HbA1c <7 % by 12/24/36/48 months of treatment	# of only DM patients, active on treatment with HbA1c done and who have attained the target of HbA1c <7 % by 12/24/36/48 months of treatment months of treatment (based on last measurement, +/- 3 months)	All DM patients active on treatment, who had HbA1c done and have completed 12/24/36/48 months of treatment	not known	HF, district, province, national, international	MSF NCD data base	Annually	Data officer	7th of January	Database updated

## Sheet: HIV-NCD-TB
Category of indicator	Criteria	Definition	Numerator	Denominator	Target	Level of use & reporting	Data source	Frequency	Who is responsible	Deadline	Assumptions
System	Prevalence	% of HIV positive patients with HTN (OI-Clinic)	Total # of HIV positive with HTN	Total # of adults HIV pos patients screened for HTN	NA	HF, district, province, national, international	survey	one time	Data officer
System	Prevalence	% of HIV positive patients with DM (OI-Clinic)	Total # of HIV positive with DM	Total # of HIV pos patients screened for DM	NA	HF, district, province, national, international	survey	one time	Data officer
System	Prevalence	% of NCD patients tested positive for HIV (NCD Clinic)	Total # of NCD patients tested positive for HIV	Total # of NCD patients tested for HIV	NA	district, facility	survey	one time	Data officer
System	Efficiency	% of HF supported by MSF providing integrated care for HIV-NCD patients	# of HF supported by MSF providing integrated care for HIV-NCD patients	# of all HF supported by MSF	11	HF, district, province, national, international	reports	yearly	Data officer
System	burden of disease	# of NCD-HIV patients enrolled in care			NA	district, HF	???	quarterly	Data officer	7th of April; July; October; January
System	burden of disease	# of DM patients that developped TB in the quarter (NCD Clinic)	# of DM-TB patient per quarter		NA	district, HF	MSF NCD data base	quarterly	Data officer	7th of April; July; October; January

## Sheet: Definitions
Type of Cohort	Definition of Variable	Code
OI cohort	Patients registered with HIV in the OI clinic	HIV pos
NCD cohort = all patients with one or several NCDs	All patients with NCDs	HTN only + DM only + (DM-HTN)
HTN cohort = All patients with HTN	Patients with HTN only	HTN only
	Patient with both diabetes and hypertension (or patients with both hypertension and diabetes)	(DM-HTN)
DM cohort = all patients with DM	Patients with DM only	DM only
	Patient with both diabetes and hypertension (or patients with both hypertension and diabetes)	(DM-HTN)
